# Supplementary material for: Human Respiratory Monitoring Based on Schottky Resistance Humidity Sensors
Source: Materials (Basel). 2020 Jan 16;13(2):430. doi: 10.3390/ma13020430 (PMC7013617; doi:10.3390/ma13020430)
Supplement: Supplementary file 1 [file materials-13-00430-s001.zip]

Archive with 1 entries (1 files):
- materials-687310-supplementary.mp4
